# Supplementary material for: Glycated albumin in pregnancy: reference intervals establishment and its predictive value in adverse pregnancy outcomes
Source: BMC Pregnancy Childbirth. 2020 Jan 3;20:12. doi: 10.1186/s12884-019-2704-x (PMC6942295; doi:10.1186/s12884-019-2704-x)
Supplement: Supplementary file 1 — Additional file 1. The original glycated albumin and glucose measurements in the trimester reference intervals establishment and the GDM diagnosis study. Table S1. GlyA data of healthy pregnant women in three trimesters. Table S2. GlyA and FPG data of women with and without GDM at the 24-28 weeks of gestation. [file 12884_2019_2704_MOESM1_ESM.xlsx]

## Sheet: TableS1
Table S1 GlyA data of healthy pregnant women in three trimesters
GlyA	trimester
13.79	1
13.57	1
12.5	1
12.27	1
11.66	1
12.44	1
12.96	1
11.33	1
13.66	1
12.3	1
13.73	1
13.73	1
12.17	1
12.47	1
13.67	1
13.14	1
14.39	1
14.08	1
12.12	1
13.47	1
13.24	1
12.32	1
13.42	1
12.57	1
12.83	1
13.44	1
14.5	1
13.91	1
11.85	1
12.43	1
14.35	1
13.35	1
13	1
13.65	1
13.9	1
12.36	1
13.18	1
12.89	1
12.59	1
11.98	1
14.2	1
11.29	1
15.25	1
13.91	1
14.57	1
14.05	1
11.94	1
12.85	1
13.77	1
13.86	1
13.36	1
12.03	1
13.69	1
10.88	1
12.65	1
13.12	1
13.32	1
12.92	1
10.78	1
13.86	1
12.1	1
11.77	1
13.48	1
12.82	1
12.29	1
11.84	1
13.84	1
12.56	1
14.12	1
13.26	1
12.74	1
13.44	1
12.1	1
17.16	1
11.24	1
13.89	1
12.14	1
13.54	1
12.46	1
12.22	1
14.34	1
14.29	1
12.05	1
13.95	1
12.61	1
14.46	1
13.23	1
13.12	1
13.48	1
14.8	1
13.66	1
12.1	1
14.9	1
13.12	1
12.36	1
14.09	1
14.24	1
12.66	1
14.06	1
13.77	1
13.68	1
12.91	1
12.44	1
13.9	1
13.42	1
12.23	1
13.98	1
14.15	1
14.22	1
13.33	1
13.69	1
13.95	1
12.91	1
11.85	1
13.42	1
14.68	1
12.35	1
14.6	1
13.52	1
14.04	1
15.11	1
14.39	1
13.08	1
13.75	1
11.9	1
13	1
12.79	1
12.9	1
14.26	1
13.63	1
15.09	1
13.03	1
12.94	1
12.95	1
12.85	1
12.5	1
13.48	1
9.61	2
11.76	2
11.78	2
12.73	2
12.5	2
10.94	2
11.49	2
12.02	2
11.98	2
11.82	2
12.11	2
11.93	2
12	2
10.17	2
12.96	2
11.88	2
12.2	2
11.85	2
11.47	2
13.49	2
13.04	2
13.02	2
11.4	2
11.01	2
10.68	2
11.98	2
10.95	2
12.14	2
11.38	2
11.56	2
13.84	2
11.09	2
13.19	2
11.35	2
12.75	2
12.91	2
9.43	2
10.02	2
10.68	2
12.58	2
11.85	2
10.07	2
11.55	2
13.91	2
11.98	2
12.76	2
13.48	2
11.75	2
11.09	2
11.11	2
10.44	2
12.14	2
11.86	2
11.42	2
11.63	2
11.97	2
12.52	2
11.84	2
11.01	2
11.95	2
10.92	2
11.72	2
12.4	2
12.01	2
11.37	2
13.21	2
10.87	2
12.05	2
11.5	2
12.84	2
10.63	2
12.31	2
11.27	2
13.11	2
11.34	2
10.87	2
10.97	2
11.89	2
13.16	2
11.47	2
13.01	2
12.86	2
13.04	2
12.81	2
11.69	2
12.36	2
11.48	2
11.48	2
12.5	2
11.36	2
12.04	2
13.55	2
11.04	2
11.01	2
12.24	2
11.47	2
13.11	2
11.19	2
11.74	2
11.53	2
11.45	2
12.41	2
10.87	2
10.88	2
12.1	2
13.06	2
12.07	2
10.41	2
12.32	2
12.65	2
12.48	2
11.83	2
12.83	2
12.44	2
12.28	2
11.49	2
10.5	2
10.4	2
10.94	2
13.09	2
13.38	2
13.04	2
12.91	2
11.5	2
11.54	2
12.95	2
12.2	2
12.57	2
11.55	2
12.59	2
12.31	2
11.32	2
13.08	2
11.72	2
11.91	2
10.63	2
10.7	2
12.56	2
11.84	2
11.34	2
11.06	2
11.37	2
12.06	2
11.3	2
13.11	2
12.46	2
13.09	2
13.5	2
11.58	2
11.78	2
11.48	2
12.18	2
10.02	3
10.74	3
11.1	3
10.22	3
12.56	3
11.15	3
10.87	3
10.38	3
10.57	3
12.1	3
11.76	3
12.18	3
12.61	3
13.13	3
9.75	3
11.17	3
11.65	3
10.92	3
11.17	3
10.03	3
10.53	3
11.29	3
11.33	3
12.15	3
12.12	3
11.27	3
12.3	3
11.86	3
10.43	3
11.75	3
10.1	3
11.72	3
10.99	3
10.43	3
11.15	3
12.04	3
11.56	3
9.79	3
10.58	3
10.51	3
12.41	3
12.72	3
12.67	3
12.25	3
10.66	3
11.44	3
10.87	3
11.3	3
11.36	3
12.01	3
12.13	3
9.94	3
10.78	3
10.09	3
10.89	3
11.74	3
11.96	3
13.01	3
12.69	3
11.95	3
12.1	3
10.67	3
10.89	3
12.03	3
10.88	3
12.54	3
11.67	3
12.2	3
12.91	3
11.21	3
11.73	3
12.3	3
9.88	3
11.87	3
10.94	3
12.62	3
11.13	3
10.47	3
10.88	3
11.89	3
11.03	3
10.58	3
10.51	3
11.58	3
11.59	3
10.41	3
11.42	3
10.85	3
10.2	3
11.28	3
10.93	3
11.91	3
11.07	3
11.84	3
10.95	3
11.22	3
13.58	3
12.54	3
11.47	3
10.02	3
9.71	3
10.18	3
11.28	3
9.22	3
10.9	3
11.78	3
11.28	3
12.22	3
12.13	3
12.14	3
13.26	3
11.98	3
11.08	3
10.35	3
10.15	3
10.98	3
10.09	3
11.54	3
10.91	3
12.06	3
10.91	3
11.55	3
11.44	3
11.79	3
11.39	3
10.55	3
12.19	3
11.61	3
11.93	3
11.9	3
9.99	3
10.56	3

## Sheet: TableS2
Talble S2 GlyA and FPG data of women with and without GDM at the 24-28 weeks of gestation.
GlyA	FPG	GDM
9.61	4.21	No
11.76	3.84	No
11.78	4.09	No
12.73	4.31	No
12.5	4.4	No
10.94	4.06	No
11.49	4.4	No
12.02	4.25	No
11.98	3.77	No
11.82	4.78	No
12.11	4.94	No
11.93	3.79	No
12	3.95	No
10.17	4.78	No
12.96	4.11	No
11.88	4.34	No
12.2	4.19	No
11.85	4.2	No
11.47	4.02	No
13.49	4.16	No
13.02	4.39	No
11.4	4.54	No
11.01	4.05	No
10.68	4.06	No
11.98	4.12	No
10.95	4.05	No
12.14	4.35	No
11.38	3.68	No
11.56	4.63	No
13.84	4.86	No
11.09	4.33	No
13.19	4.52	No
11.35	4.12	No
12.75	4.31	No
12.91	4.33	No
9.43	4.38	No
10.02	4.59	No
10.68	4.16	No
12.58	4.18	No
11.85	4.3	No
10.07	4.39	No
11.55	4.43	No
13.91	4.47	No
11.98	3.99	No
12.76	4.37	No
13.48	4.36	No
11.75	4.43	No
11.09	4.56	No
11.11	4.44	No
10.44	3.91	No
12.14	4.55	No
11.86	4.64	No
11.42	4.13	No
11.63	4.34	No
11.97	4.3	No
12.52	4.28	No
11.84	4.1	No
11.01	3.72	No
11.34	4.3	No
10.87	4.3	No
10.97	4.3	No
11.89	4.36	No
13.16	4.4	No
11.47	4.42	No
13.01	3.97	No
12.86	4.04	No
13.04	4.77	No
12.81	4.5	No
11.69	4.33	No
12.36	3.59	No
11.48	4.55	No
11.48	3.73	No
12.5	4.36	No
11.36	4.01	No
12.04	4.17	No
13.55	4.46	No
11.04	4.7	No
11.42	4.73	Yes
12.98	5.7	Yes
11.29	4.16	Yes
10.97	4.89	Yes
10.95	4.94	Yes
10.87	5.51	Yes
12.74	4.98	Yes
10.8	4.02	Yes
9.81	4.13	Yes
12.84	3.9	Yes
11.57	4.2	Yes
12.17	4.7	Yes
11.79	5.81	Yes
11.07	5.14	Yes
12.8	4.53	Yes
12.34	4.65	Yes
12.34	4.83	Yes
10.74	3.87	Yes
11.55	5.76	Yes
10.64	5.21	Yes
10.26	5.41	Yes
10.58	4.52	Yes
11.99	4.73	Yes
11.22	4.16	Yes
11.54	4.63	Yes
10.64	4.69	Yes
12.41	4.45	Yes
10.96	3.59	Yes
10.48	4.22	Yes
11.32	5.13	Yes
12.79	4.13	Yes
11.15	4.26	Yes
11.11	4.91	Yes
12.37	4.3	Yes
11.21	4.61	Yes
13.12	5.24	Yes
11.19	5.18	Yes
13.07	3.94	Yes
13.03	4.66	Yes
10.54	4.21	Yes
11.99	5.04	Yes
12.52	4.8	Yes
12.31	5.35	Yes
11.01	5.34	Yes
12.77	4.05	Yes
11.55	4.79	Yes
13.73	5.03	Yes
13.61	5.12	Yes
12.93	4.29	Yes
15.21	6.46	Yes
12.53	5.16	Yes
12.5	4.21	Yes
12.67	4	Yes
12.08	5.21	Yes
12.65	4.37	Yes
12.32	3.72	Yes
9.65	4.63	Yes
11.25	4.53	Yes
11.57	4.02	Yes
12.29	3.78	Yes
11.83	4.48	Yes
11.75	4.25	Yes
11.32	4.66	Yes
11.02	5.59	Yes
12.22	4.91	Yes
11.85	4.48	Yes
13.63	4.58	Yes

## Sheet: Data dictionary
Variable	Description	Method	Platform	Unit
Albumin	Albumin is the most abundant protein in plasma, normally accounting for~50% of total protein and 80% of oncotic pressure.	bromocresol purple method	Abbott Architect ci16200	g/L
Glycated albumin (GlyA)	Glycated albumin is albumin that has been bound to sugar.	peroxidase method	Abbott Architect ci16200	%
Trimester	Trimester is a period of three months, as a divison of the duration of pregnancy. The numerical number in its column represents the specific trimester of pregnancy.	not applicable	not applicable	not applicable
Fasting plasma glucose	It measures blood sugar after not having anything to eat or drink (except water) for at least 8 hours before test.	peroxidase method	Abbott Architect ci16200	mmol/L
